# Supplementary material for: An unusual case of recurrent haemoptysis after ablation for atrial fibrillation requiring pneumonectomy: a case report
Source: Eur Heart J Case Rep. 2024 Mar 15;8(4):ytae140. doi: 10.1093/ehjcr/ytae140 (PMC10990059; doi:10.1093/ehjcr/ytae140)
Supplement: ytae140_Supplementary_Data [file ytae140_supplementary_data.zip]

Archive with 4 entries (4 files):
- angio video.mp4
- Supplementary Figure S1.jpg
- Supplementary Figure S2.jpg
- Supplementary.docx
